# Supplementary material for: The Impact of Next-Generation Sequencing Workflows on Outcomes in Advanced Lung Cancer: A Retrospective Analysis at One Academic Health System
Source: Cancers (Basel). 2024 Oct 30;16(21):3654. doi: 10.3390/cancers16213654 (PMC11545180; doi:10.3390/cancers16213654)
Supplement: Supplementary file 1 [file cancers-16-03654-s001.zip]

Archive with 1 entries (1 files):
- cancers-3233595-supplementary.pdf
